# Supplementary material for: Defective chromatin architectures in embryonic stem cells derived from somatic cell nuclear transfer impair their differentiation potentials
Source: Cell Death Dis. 2021 Nov 16;12(12):1085. doi: 10.1038/s41419-021-04384-2 (PMC8595669; doi:10.1038/s41419-021-04384-2)
Supplement: Supplementary file 3 — Table S1 [file 41419_2021_4384_MOESM3_ESM.xlsx]

## Sheet: Sheet1
Table S1. Software source used in data analysis
Software and Algorithms	Source
Trimmomatic (version 0.36)	http://www.usadellab.org/cms/?page=trimmomatic
TopHat2 (version2.1.1)	https://ccb.jhu.edu/software/tophat/index.shtml
Stringtie (version 2.1.4)	https://ccb.jhu.edu/software/stringtie/
DESeq2 (version 1.30.1)	https://bioconductor.org/packages/3.13/bioc/html/DESeq2.html
DAVID (version 6.8)	https://david.ncifcrf.gov/
HTSeq (version 0.6.1p1)	https://github.com/simon-anders/htseq
Bowtie2 (version 2.3.5.1)	http://bowtie-bio.sourceforge.net/bowtie2/index.shtml
MACS2 (version 2.1.2)	http://github.com/taoliu/MACS/
IDR (version 1.2)	https://CRAN.R-project.org/package=idr
Diffbind (version 2.14.0)	https://bioconductor.org/packages/3.13/bioc/html/DiffBind.html
ChIPseeker (version 1.26.2)	https://bioconductor.org/packages/3.13/bioc/html/ChIPseeker.html
GREAT (version 4.0.4)	http://great.stanford.edu/public/html/
homer (version 4.11.1)	http://homer.ucsd.edu/homer/index.html
HiCHap (version 1.6)	https://github.com/Prayforhanluo/HiCHap_master
HiTAD (version 0.4.2-r1)	https://github.com/XiaoTaoWang/TADLib
