# Supplementary material for: Defective chromatin architectures in embryonic stem cells derived from somatic cell nuclear transfer impair their differentiation potentials
Source: Cell Death Dis. 2021 Nov 16;12(12):1085. doi: 10.1038/s41419-021-04384-2 (PMC8595669; doi:10.1038/s41419-021-04384-2)
Supplement: Supplementary file 4 — Table S2 [file 41419_2021_4384_MOESM4_ESM.xlsx]

## Sheet: Sheet1
Table S2. Primers for qRT-PCR
Gene name	Sequence（5’-3’）
Oct4	F: CTGAGGGCCAGGCAGGAGCACGAG
	R: CTGTAGGGAGGGCTTCGGGCACTT
Sox2	F: TCCATGACCAGCTCGCAGAC
	R: GGCCTCGGACTTGACCACAG
Dppa3	F: GGAGGGAAGTTCAAAGC
	R: ATGGCAGAAAGTGCAGAG
Esrrb	F: TACCGCTCGCTCCCATAC
	R: CCGCCTCCAGGTTCTCAA
Fgf5	F: AACTCCATGCAAGTGCCAAAT
	R: CGGACGCATAGGTATTATAGCTG
Otx2	F: TATCTAAAGCAACCGCCTTACG
	R: AAGTCCATACCCGAAGTGGTC
Nestin	F: CCCTGAAGTCGAGGAGCTG
	R: CTGCTGCACCTCTAAGCGA
Myod	F: CCACTCCGGGACATAGACTTG
	R: AAAAGCGCAGGTCTGGTGAG
Bmp4	F: TTCCTGGTAACCGAATGCTGA
	R: CCTGAATCTCGGCGACTTTTT
Nkx2.5	F: GACAAAGCCGAGACGGATGG
	R: CTGTCGCTTGCACTTGTAGC
Sox7	F: CAAGATGCTGGGTAAGTGCG
	R: CCTTTCCGAACAGCGTTGTC
Gata6	F: TTGCTCCGGTAACAGCAGTG
	R: GTGGTCGCTTGTGTAGAAGGA
Afp	F: CTTCCCTCATCCTCCTGCTAC
	R: ACAAACTGGGTAAAGGTGATGG
Gapdh	F: TTCACCACCATGGAGAAGGC
	R: GGCATGGACTGTGGTCATGA
