# Supplementary material for: Defective chromatin architectures in embryonic stem cells derived from somatic cell nuclear transfer impair their differentiation potentials
Source: Cell Death Dis. 2021 Nov 16;12(12):1085. doi: 10.1038/s41419-021-04384-2 (PMC8595669; doi:10.1038/s41419-021-04384-2)
Supplement: Supplementary file 5 — Table S3 [file 41419_2021_4384_MOESM5_ESM.xlsx]

## Sheet: Sheet1
Table S3. Sequencing information of the In Situ Hi-C , RNA-seq , ATAC-seq libraries.
In Situ Hi-C libraries
Samples	Cell numbers	Layout	Total read pairs	Total unique pairs	Valid pairs	Inter-chromosomal	Intra-chromosomal >20kb	Data usage
CCs_HiC_R1	3130000	PE150	359493921	295617435	188436690	50800278	109221991	0.524172
CCs_HiC_R2	1050000	PE150	485359287	423248284	242341739	54120394	143714017	0.499304
NT5_HiC_R1	2700000	PE150	523494593	476219092	260334842	73806754	155518409	0.497302
NT5_HiC_R2	2800000	PE150	460138312	411631114	257104513	65074516	162211014	0.558755
NT6_HiC_R1	2700000	PE150	455578414	404961669	237215070	69797596	137599708	0.52069
NT6_HiC_R2	2500000	PE150	467083172	413391568	263539129	72778859	157825784	0.564223
F35_HiC_R1	3000000	PE150	461088385	410565165	200946631	30035968	124416207	0.435809
F35_HiC_R2	3000000	PE150	461529921	410450521	206337003	27971961	133489539	0.447072
F40_HiC_R1	3000000	PE150	405193453	352896536	172307072	48575167	98782061	0.425246
F40_HiC_R2	3100000	PE150	406466258	337307669	192677061	39772031	124014409	0.47403
RNA-seq libraries
Samples	Layout	Total read pairs	Valid pairs	Overall Mapping Ratio
CCs_RNA_R1	PE150	20904632	17998888	0.931
CCs_RNA_R2	PE150	20015691	17393635	0.932
CCs_RNA_R3	PE150	20393763	17559030	0.929
NT5_RNA_R1	PE150	20841165	18110972	0.933
NT5_RNA_R2	PE150	20543482	17749568	0.931
NT5_RNA_R3	PE150	20945621	18013234	0.928
NT5_RNA_R4	PE150	22945903	18540290	0.905
NT6_RNA_R1	PE150	20269419	17451970	0.929
NT6_RNA_R2	PE150	20221614	17471474	0.932
NT6_RNA_R3	PE150	20305490	17584554	0.932
F35_RNA_R1	PE150	23898329	20767125	0.941
F35_RNA_R2	PE150	22890298	19957529	0.942
F35_RNA_R3	PE150	23899163	20681953	0.938
F40_RNA_R1	PE150	23103702	19638147	0.928
F40_RNA_R2	PE150	23012229	19560395	0.928
F40_RNA_R3	PE150	23688231	20253438	0.929
ATAC-seq libraries
Samples	Layout	Total read pairs	Total unique pairs	Overall Mapping Ratio
CCs_ATAC_R1	PE150	88053068	42376608	0.9197
CCs_ATAC_R2	PE150	71166759	35189445	0.9792
NT5_ATAC_R1	PE150	129926793	50592590	0.9159
NT5_ATAC_R2	PE150	94190323	52010578	0.9675
NT6_ATAC_R1	PE150	115214501	45057716	0.8917
NT6_ATAC_R2	PE150	92912417	58256221	0.9706
F35_ATAC_R1	PE150	73406575	40071844	0.8865
F35_ATAC_R2	PE150	67310779	33786261	0.8485
F40_ATAC_R1	PE150	77362257	45465980	0.9759
F40_ATAC_R2	PE150	95992295	59069703	0.975
