# Supplementary material for: Defective chromatin architectures in embryonic stem cells derived from somatic cell nuclear transfer impair their differentiation potentials
Source: Cell Death Dis. 2021 Nov 16;12(12):1085. doi: 10.1038/s41419-021-04384-2 (PMC8595669; doi:10.1038/s41419-021-04384-2)
Supplement: Supplementary file 6 — Table S4 [file 41419_2021_4384_MOESM6_ESM.xlsx]

## Sheet: Sheet1
Table S4. The public datasets used in our work.
Mark	Replicates	Reference or Download links for datasets used
CH12_In_Situ_HiC	6	Rao et al., 2014. (GSM1551633 , GSM1551639 , GSM1551640 , GSM1551641 , GSM1551642 , GSM1551643)
CH12_RNA	2	https://www.encodeproject.org/files/ENCFF720XTL/@download/ENCFF720XTL.bam https://www.encodeproject.org/files/ENCFF041JMX/@download/ENCFF041JMX.bam
CH12_DNase	2	https://www.encodeproject.org/files/ENCFF910JKE/@download/ENCFF910JKE.bam https://www.encodeproject.org/files/ENCFF690GXF/@download/ENCFF690GXF.bam
CH12_CTCF	2	https://www.encodeproject.org/files/ENCFF025UEN/@download/ENCFF025UEN.bigWig
CH12_RAD21	2	https://www.encodeproject.org/files/ENCFF388SYO/@download/ENCFF388SYO.bigWig
ESC_2i_4C	4	Yaser et al., 2019. (GSM3615189 , GSM3615190 , GSM3615191 , GSM3615192)
ESC_2i_cHIC	2	Joshi et al., 2015. (GSM1856418 , GSM1856419)
ESC_H3K4me3	1	Chronis et al., 2017. (GSM2417080)
ESC_H3K27ac	1	Chronis et al., 2017. (GSM2417096)
ESC_H3K9me3	1	Chronis et al., 2017. (GSM2417112, GSM2417124)
ESC_Oct4	1	Chronis et al., 2017. (GSM2417142)
ESC_Sox2	1	Chronis et al., 2017. (GSM2417143)
ESC_Klf4	1	Chronis et al., 2017. (GSM2417144)
ESC_Nanog	1	Chronis et al., 2017. (GSM2417187)
ESC_CTCF	2	https://www.encodeproject.org/files/ENCFF339GSH/@download/ENCFF339GSH.bigWig
ESC_RAD21	1	Anja et al., 2011. (GSM591469)
Heart_cell_CTCF	2	https://www.encodeproject.org/files/ENCFF278NWO/@download/ENCFF278NWO.bigWig
Hindbrain_CTCF	2	https://www.encodeproject.org/files/ENCFF251FHP/@download/ENCFF251FHP.bigWig
Kidney_CTCF	2	https://www.encodeproject.org/files/ENCFF083ZQN/@download/ENCFF083ZQN.bigWig
CCs_H3K9me3	2	Gao et al., 2020. (GSM4349664 , GSM4349665 , GSM4349666 , GSM4349667)
MEF_HiC	3	Krijger et al., 2016. (GSM2026269 , GSM2026270 , GSM2026271)
MEF_Expression	2	Krijger et al., 2016. (GSM2026297 , GSM2026298)
IPSC_HiC	3	Krijger et al., 2016. (GSM2026275 , GSM2026276 , GSM2026277)
IPSC_Expression	2	Krijger et al., 2016. (GSM2026305 , GSM2026306)
E14_HiC	1	Krijger et al., 2016. (GSM2026260)
E14_Expression	2	Krijger et al., 2016. (GSM2026317 , GSM2026318)
MEF_RNA-seq	2	Liu et al., 2017. (GSM2442729 , GSM2442730)
